# Supplementary material for: Winter Grazing in Vineyards Suppresses Pathogens and Promotes Grapevine Health
Source: Plants (Basel). 2026 Mar 11;15(6):864. doi: 10.3390/plants15060864 (PMC13029377; doi:10.3390/plants15060864)
Supplement: Supplementary file 1 [file plants-15-00864-s001.zip]

Archive with 1 entries (1 files):
- plants-4184773-supplementary.pdf
